# Supplementary material for: SANTO: a coarse-to-fine alignment and stitching method for spatial omics
Source: Nat Commun. 2024 Jul 18;15:6048. doi: 10.1038/s41467-024-50308-x (PMC11258319; doi:10.1038/s41467-024-50308-x)
Supplement: Supplementary file 4 — Source Data [file 41467_2024_50308_MOESM4_ESM.xlsx]

## Sheet: Figure2B
method	acc	cri	pred_angle	real_angle
SANTO	0.153694	0.342038	46.5811	45
SANTO	0.154159	0.357034	92.2223	90
SANTO	0.153201	0.343364	136.581	135
SANTO	0.158535	0.379884	182.222	180
SANTO	0.153618	0.341528	226.581	225
SANTO	0.157118	0.36091	272.222	270
PASTE	0.141574	0.124971	328.451	45
PASTE	0.137898	0.0694804	266.258	90
PASTE	0.141574	0.124971	58.4514	135
PASTE	0.137898	0.0694804	356.258	180
PASTE	0.137887	0.0694804	41.258	225
PASTE	0.141547	0.124853	193.451	270
SLAT	0.137414	0.304792	42.5342	45
SLAT	0.138839	0.319494	95.3423	90
SLAT	0.123637	0.301438	138.123	135
SLAT	0.125851	0.27359	187.228	180
SLAT	0.122152	0.27257	229.241	225
SLAT	0.134677	0.34265	278.234	270
STAligner	0.125567	0.328063	48.5872	45
STAligner	0.125154	0.329491	93.2642	90
STAligner	0.124164	0.32235	137.953	135
STAligner	0.125866	0.33755	176.8	180
STAligner	0.125444	0.332245	229.345	225
STAligner	0.125149	0.334999	275.234	270

## Sheet: Figure2D
Method	pcc	ci	pred_angle	real_angle	threshold
SANTO	0.982198	0.868376	29.7032	30	0.1
SANTO	0.982218	0.869115	59.703	60	0.1
SANTO	0.982306	0.872073	90.0172	90	0.1
SANTO	0.980934	0.852413	29.1571	30	0.2
SANTO	0.980529	0.827441	59.1031	60	0.2
SANTO	0.980149	0.794893	89.1284	90	0.2
SANTO	0.979632	0.776444	28.0508	30	0.3
SANTO	0.979753	0.816353	57.0414	60	0.3
SANTO	0.979749	0.777742	87.1412	90	0.3
SLAT	0.86688	0.490367	5.85169	30	0.1
SLAT	0.863823	0.321985	15.4607	60	0.1
SLAT	0.86363	0.22407	20.6463	90	0.1
SLAT	0.870763	0.539124	5.92067	30	0.2
SLAT	0.865336	0.362289	14.3946	60	0.2
SLAT	0.863715	0.240951	23.1803	90	0.2
SLAT	0.869357	0.556464	5.40317	30	0.3
SLAT	0.860592	0.403168	14.8829	60	0.3
SLAT	0.852798	0.263669	23.9248	90	0.3
STAligner	0.843037	0.808921	26.9229	30	0.1
STAligner	0.842516	0.788599	56.7406	60	0.1
STAligner	0.843062	0.822908	87.5922	90	0.1
STAligner	0.805192	0.560841	30.2514	30	0.2
STAligner	0.81139	0.731817	56.7763	60	0.2
STAligner	0.807988	0.600138	91.8929	90	0.2
STAligner	0.833858	0.805825	34.0993	30	0.3
STAligner	0.835041	0.861012	62.6611	60	0.3
STAligner	0.834167	0.806336	94.3618	90	0.3
PASTE2	0.879602	0.806969	27.7727	30	0.1
PASTE2	0.879678	0.798815	65.8322	60	0.1
PASTE2	0.879014	0.794523	94.7439	90	0.1
PASTE2	0.874787	0.831212	27.7005	30	0.2
PASTE2	0.875777	0.831212	67.9847	60	0.2
PASTE2	0.874981	0.832275	94.7369	90	0.2
PASTE2	0.869116	0.814934	34.4884	30	0.3
PASTE2	0.86841	0.809129	65.2413	60	0.3
PASTE2	0.870001	0.808628	93.9022	90	0.3

## Sheet: Figure2F
Value	Method	Metric
0.293458	SANTO	PCC
0.318547	SANTO	PCC
0.35339	SANTO	PCC
0.328258	SANTO	PCC
0.289409	SANTO	PCC
0.254873	SANTO	PCC
0.306959	SANTO	PCC
0.311556	SANTO	PCC
0.332881	SANTO	PCC
0.284556	SANTO	PCC
0.298551	SANTO	PCC
0.217497	SANTO	CI
0.244512	SANTO	CI
0.259867	SANTO	CI
0.240476	SANTO	CI
0.23802	SANTO	CI
0.207623	SANTO	CI
0.258336	SANTO	CI
0.281011	SANTO	CI
0.309735	SANTO	CI
0.25499	SANTO	CI
0.236492	SANTO	CI
0.198659	PASTE	PCC
0.220897	PASTE	PCC
0.220111	PASTE	PCC
0.192391	PASTE	PCC
0.200738	PASTE	PCC
0.256636	PASTE	PCC
0.221738	PASTE	PCC
0.236689	PASTE	PCC
0.229875	PASTE	PCC
0.238136	PASTE	PCC
0.229297	PASTE	PCC
0.150532	PASTE	CI
0.173164	PASTE	CI
0.158575	PASTE	CI
0.123397	PASTE	CI
0.149401	PASTE	CI
0.211663	PASTE	CI
0.183912	PASTE	CI
0.207172	PASTE	CI
0.226928	PASTE	CI
0.196072	PASTE	CI
0.194777	PASTE	CI
0.206496	SLAT	PCC
0.209543	SLAT	PCC
0.201831	SLAT	PCC
0.20291	SLAT	PCC
0.185641	SLAT	PCC
0.198509	SLAT	PCC
0.217108	SLAT	PCC
0.227609	SLAT	PCC
0.216149	SLAT	PCC
0.21099	SLAT	PCC
0.205978	SLAT	PCC
0.142697	SLAT	CI
0.145155	SLAT	CI
0.133252	SLAT	CI
0.131388	SLAT	CI
0.125617	SLAT	CI
0.158265	SLAT	CI
0.19199	SLAT	CI
0.214018	SLAT	CI
0.201802	SLAT	CI
0.191122	SLAT	CI
0.168993	SLAT	CI
0.152533	STAligner	CI
0.134353	STAligner	CI
0.1462	STAligner	CI
0.142042	STAligner	CI
0.18124	STAligner	CI
0.157774	STAligner	CI
0.150461	STAligner	CI
0.208672	STAligner	CI
0.14129	STAligner	CI
0.178922	STAligner	CI
0.207259	STAligner	CI
0.198031	STAligner	PCC
0.221687	STAligner	PCC
0.18984	STAligner	PCC
0.163115	STAligner	PCC
0.176809	STAligner	PCC
0.144291	STAligner	PCC
0.179763	STAligner	PCC
0.12742	STAligner	PCC
0.16623	STAligner	PCC
0.178663	STAligner	PCC
0.189508	STAligner	PCC

## Sheet: Figure2G
	lrs_cri	lrs_acc	epochs_cri	epochs_acc	alphas_cri	alphas_acc	ks_cri	ks_acc
0	0.327043	0.171355	0.120065	0.129762	0.300418	0.165752	0.29899	0.165255
1	0.31419	0.169035	0.337346	0.175955	0.280526	0.161626	0.307661	0.166905
2	0.325921	0.171209	0.315516	0.169032	0.29848	0.165482	0.313373	0.168871

## Sheet: Figure2H
Method	Value	Dataset
SANTO	50.3	DLPFC
PASTE2	449.2	DLPFC
SLAT	47.2	DLPFC
STAligner	512.4	DLPFC
SANTO	23.1	STARmap PLUS
PASTE	78.2	STARmap PLUS
SLAT	22.7	STARmap PLUS
STAligner	398.2	STARmap PLUS
SANTO	46.2	MERFISH
PASTE	87.1	MERFISH
SLAT	40.8	MERFISH
STAligner	498.7	MERFISH

## Sheet: Figure3F
Without Xenium	0.003809	0.0002	0.001203	0.013633	0.0002	0.052526	0.190658	0.636327	0	0.003208	0	0.003609	0	0.003609	0.062751	0.000802	0.027466	0
With Xenium	0.015014	0.01666	0.116002	0.136981	0.034348	0.036405	0.158782	0.358494	0.000206	0.006787	0	0.022213	0.000617	0.008021	0.044015	0.001851	0.043603	0
Cell Type	ACTA2+ Myoepi	B Cells	CD163+ Macrophage	CD4 T	CD8 T	CRABP2+ Malignant	ECM1+ Malignant	Firoblast	IRF7+ DC	KRT15+ Myoepi	LAMP3+ DC	Macrophage	Mast cells	Plasma	SCGB2A2+ Malignant	STAB2+ Endothelial	VWF+ Endothelial	unassigned

## Sheet: Figure4E
src	tgt	value
13	32	10
	43	82
17	37	13
	47	230
	54	8
18	48	51

## Sheet: SF3
Starmap 8 month						Starmap 13 month						DLPFC (151507-151508))							DLPFC (151669-151670)
method	acc	cri	pred_angle	real_angle		method	acc	cri	pred_angle	real_angle		Method	pcc	ci	pred_angle	real_angle	threshold		Methods	pcc	ci	pred_angle	real_angle	threshold
SANTO	0.153694	0.342038	46.5811	45		SANTO	0.157877	0.382584	50.5679	45		SANTO	0.982198	0.868376	29.7032	30	0.1		SANTO	0.991989	0.892769	26.1015	30	0.1
SANTO	0.154159	0.357034	92.2223	90		SANTO	0.147094	0.301018	95.5679	90		SANTO	0.982218	0.869115	59.703	60	0.1		SANTO	0.991997	0.924598	56.0111	60	0.1
SANTO	0.153201	0.343364	136.581	135		SANTO	0.136101	0.257106	140.568	135		SANTO	0.982306	0.872073	90.0172	90	0.1		SANTO	0.991987	0.89864	86.1313	90	0.1
SANTO	0.158535	0.379884	182.222	180		SANTO	0.141565	0.306322	184.013	180		SANTO	0.980934	0.852413	29.1571	30	0.2		SANTO	0.99186	0.890604	22.6748	30	0.2
SANTO	0.153618	0.341528	226.581	225		SANTO	0.158398	0.386402	227.568	225		SANTO	0.980529	0.827441	59.1031	60	0.2		SANTO	0.99189	0.890261	53.0589	60	0.2
SANTO	0.157118	0.36091	272.222	270		SANTO	0.157423	0.384917	273.568	270		SANTO	0.980149	0.794893	89.1284	90	0.2		SANTO	0.991862	0.870713	82.5725	90	0.2
PASTE	0.141574	0.124971	328.451	45		PASTE	0.135903	0.108788	326.455	45		SANTO	0.979632	0.776444	28.0508	30	0.3		SANTO	0.991345	0.872324	22.9029	30	0.3
PASTE	0.137898	0.0694804	266.258	90		PASTE	0.136076	0.0647249	268.774	90		SANTO	0.979753	0.816353	57.0414	60	0.3		SANTO	0.990432	0.698255	56.1815	60	0.3
PASTE	0.141574	0.124971	58.4514	135		PASTE	0.135903	0.108788	56.4554	135		SANTO	0.979749	0.777742	87.1412	90	0.3		SANTO	0.99116	0.819984	84.2082	90	0.3
PASTE	0.137898	0.0694804	356.258	180		PASTE	0.136076	0.0647249	358.774	180		SLAT	0.86688	0.490367	5.85169	30	0.1		SLAT	0.940746	0.661949	7.56949	30	0.1
PASTE	0.137887	0.0694804	41.258	225		PASTE	0.136088	0.0647249	43.7744	225		SLAT	0.863823	0.321985	15.4607	60	0.1		SLAT	0.937503	0.5316	13.6813	60	0.1
PASTE	0.141547	0.124853	193.451	270		PASTE	0.136076	0.0647249	88.7744	270		SLAT	0.86363	0.22407	20.6463	90	0.1		SLAT	0.937567	0.414747	16.4847	90	0.1
SLAT	0.137414	0.304792	42.5342	45		SLAT	0.133734	0.32605	54.2344	45		SLAT	0.870763	0.539124	5.92067	30	0.2		SLAT	0.940407	0.723814	6.00505	30	0.2
SLAT	0.138839	0.319494	95.3423	90		SLAT	0.127958	0.246394	97.2343	90		SLAT	0.865336	0.362289	14.3946	60	0.2		SLAT	0.937976	0.563916	12.9765	60	0.2
SLAT	0.123637	0.301438	138.123	135		SLAT	0.123369	0.231438	146.239	135		SLAT	0.863715	0.240951	23.1803	90	0.2		SLAT	0.93915	0.39333	17.5559	90	0.2
SLAT	0.125851	0.27359	187.228	180		SLAT	0.115625	0.229911	189.238	180		SLAT	0.869357	0.556464	5.40317	30	0.3		SLAT	0.938959	0.752852	4.555	30	0.3
SLAT	0.122152	0.27257	229.241	225		SLAT	0.129722	0.271426	237.917	225		SLAT	0.860592	0.403168	14.8829	60	0.3		SLAT	0.938645	0.614702	13.2395	60	0.3
SLAT	0.134677	0.34265	278.234	270		SLAT	0.124645	0.32902	278.397	270		SLAT	0.852798	0.263669	23.9248	90	0.3		SLAT	0.941159	0.375158	19.6633	90	0.3
STAligner	0.125567	0.328063	48.5872	45		STAligner	0.119526	0.322444	38.9642	45		STAligner	0.843037	0.808921	26.9229	30	0.1		STAligner	0.826125	0.849572	28.3352	30	0.1
STAligner	0.125154	0.329491	93.2642	90		STAligner	0.118892	0.319898	83.0075	90		STAligner	0.842516	0.788599	56.7406	60	0.1		STAligner	0.826726	0.856814	58.3387	60	0.1
STAligner	0.124164	0.32235	137.953	135		STAligner	0.119723	0.322974	129.805	135		STAligner	0.843062	0.822908	87.5922	90	0.1		STAligner	0.826299	0.852205	88.3332	90	0.1
STAligner	0.125866	0.33755	176.8	180		STAligner	0.119899	0.328065	170.964	180		STAligner	0.805192	0.560841	30.2514	30	0.2		STAligner	0.835344	0.830697	25.0527	30	0.2
STAligner	0.125444	0.332245	229.345	225		STAligner	0.11967	0.323398	221.234	225		STAligner	0.81139	0.731817	56.7763	60	0.2		STAligner	0.835928	0.837537	54.3606	60	0.2
STAligner	0.125149	0.334999	275.234	270		STAligner	0.118938	0.320004	264.978	270		STAligner	0.807988	0.600138	91.8929	90	0.2		STAligner	0.836089	0.820436	85.4894	90	0.2
												STAligner	0.833858	0.805825	34.0993	30	0.3		STAligner	0.828355	0.749683	24.4588	30	0.3
												STAligner	0.835041	0.861012	62.6611	60	0.3		STAligner	0.827698	0.735741	54.3846	60	0.3
												STAligner	0.834167	0.806336	94.3618	90	0.3		STAligner	0.830246	0.750317	80.2322	90	0.3
												PASTE2	0.879602	0.806969	27.7727	30	0.1		PASTE2	0.940128	0.865094	30.7433	30	0.1
												PASTE2	0.879678	0.798815	65.8322	60	0.1		PASTE2	0.940119	0.863845	60.7112	60	0.1
												PASTE2	0.879014	0.794523	94.7439	90	0.1		PASTE2	0.94007	0.864469	90.7302	90	0.1
												PASTE2	0.874787	0.831212	27.7005	30	0.2		PASTE2	0.939954	0.860776	31.3617	30	0.2
												PASTE2	0.875777	0.831212	67.9847	60	0.2		PASTE2	0.939772	0.854713	61.4445	60	0.2
												PASTE2	0.874981	0.832275	94.7369	90	0.2		PASTE2	0.939999	0.855117	91.2671	90	0.2
												PASTE2	0.869116	0.814934	34.4884	30	0.3		PASTE2	0.938285	0.808514	32.5865	30	0.3
												PASTE2	0.86841	0.809129	65.2413	60	0.3		PASTE2	0.938461	0.81559	62.6067	60	0.3
												PASTE2	0.870001	0.808628	93.9022	90	0.3		PASTE2	0.938308	0.812642	92.6862	90	0.3

## Sheet: SF4B
threshold	value	metric	sample
0.1	0.00020969	pcc	151507_151508
0.2	0.00032	pcc	151507_151508
0.3	0.00022995	pcc	151507_151508
0.1	0.00212644	ci	151507_151508
0.2	0.00245365	ci	151507_151508
0.3	0.013689	ci	151507_151508
0.1	5.25e-05	pcc	151669_151670
0.2	0.00010976	pcc	151669_151670
0.3	6.27e-05	pcc	151669_151670
0.1	0.00199319	ci	151669_151670
0.2	0.00408587	ci	151669_151670
0.3	0.0035988	ci	151669_151670

## Sheet: SF7B
ID=1					ID=2
Value	Method	Metric			Value	Method	Metric
0.300486	SANTO	PCC			0.293458	SANTO	PCC
0.320762	SANTO	PCC			0.318547	SANTO	PCC
0.293828	SANTO	PCC			0.35339	SANTO	PCC
0.278159	SANTO	PCC			0.328258	SANTO	PCC
0.274697	SANTO	PCC			0.289409	SANTO	PCC
0.304599	SANTO	PCC			0.254873	SANTO	PCC
0.325189	SANTO	PCC			0.306959	SANTO	PCC
0.332602	SANTO	PCC			0.311556	SANTO	PCC
0.315761	SANTO	PCC			0.332881	SANTO	PCC
0.324753	SANTO	PCC			0.284556	SANTO	PCC
0.299013	SANTO	PCC			0.298551	SANTO	PCC
0.225789	SANTO	CI			0.217497	SANTO	CI
0.235983	SANTO	CI			0.244512	SANTO	CI
0.208937	SANTO	CI			0.259867	SANTO	CI
0.237142	SANTO	CI			0.240476	SANTO	CI
0.225041	SANTO	CI			0.23802	SANTO	CI
0.262029	SANTO	CI			0.207623	SANTO	CI
0.301423	SANTO	CI			0.258336	SANTO	CI
0.317941	SANTO	CI			0.281011	SANTO	CI
0.295528	SANTO	CI			0.309735	SANTO	CI
0.286962	SANTO	CI			0.25499	SANTO	CI
0.233405	SANTO	CI			0.236492	SANTO	CI
0.307118	PASTE	PCC			0.198659	PASTE	PCC
0.226475	PASTE	PCC			0.220897	PASTE	PCC
0.253672	PASTE	PCC			0.220111	PASTE	PCC
0.242007	PASTE	PCC			0.192391	PASTE	PCC
0.201348	PASTE	PCC			0.200738	PASTE	PCC
0.21171	PASTE	PCC			0.256636	PASTE	PCC
0.255392	PASTE	PCC			0.221738	PASTE	PCC
0.226722	PASTE	PCC			0.236689	PASTE	PCC
0.232848	PASTE	PCC			0.229875	PASTE	PCC
0.253247	PASTE	PCC			0.238136	PASTE	PCC
0.228399	PASTE	PCC			0.229297	PASTE	PCC
0.232245	PASTE	CI			0.150532	PASTE	CI
0.160785	PASTE	CI			0.173164	PASTE	CI
0.18185	PASTE	CI			0.158575	PASTE	CI
0.195312	PASTE	CI			0.123397	PASTE	CI
0.174795	PASTE	CI			0.149401	PASTE	CI
0.178804	PASTE	CI			0.211663	PASTE	CI
0.226714	PASTE	CI			0.183912	PASTE	CI
0.212415	PASTE	CI			0.207172	PASTE	CI
0.234978	PASTE	CI			0.226928	PASTE	CI
0.23456	PASTE	CI			0.196072	PASTE	CI
0.183159	PASTE	CI			0.194777	PASTE	CI
0.236258	SLAT	PCC			0.206496	SLAT	PCC
0.218138	SLAT	PCC			0.209543	SLAT	PCC
0.196157	SLAT	PCC			0.201831	SLAT	PCC
0.182922	SLAT	PCC			0.20291	SLAT	PCC
0.205147	SLAT	PCC			0.185641	SLAT	PCC
0.208851	SLAT	PCC			0.198509	SLAT	PCC
0.238173	SLAT	PCC			0.217108	SLAT	PCC
0.243531	SLAT	PCC			0.227609	SLAT	PCC
0.237318	SLAT	PCC			0.216149	SLAT	PCC
0.228293	SLAT	PCC			0.21099	SLAT	PCC
0.223892	SLAT	PCC			0.205978	SLAT	PCC
0.236258	SLAT	CI			0.142697	SLAT	CI
0.218138	SLAT	CI			0.145155	SLAT	CI
0.196157	SLAT	CI			0.133252	SLAT	CI
0.182922	SLAT	CI			0.131388	SLAT	CI
0.205147	SLAT	CI			0.125617	SLAT	CI
0.208851	SLAT	CI			0.158265	SLAT	CI
0.238173	SLAT	CI			0.19199	SLAT	CI
0.243531	SLAT	CI			0.214018	SLAT	CI
0.237318	SLAT	CI			0.201802	SLAT	CI
0.228293	SLAT	CI			0.191122	SLAT	CI
0.223892	SLAT	CI			0.168993	SLAT	CI
0.212339	STAligner	CI			0.152533	STAligner	CI
0.216867	STAligner	CI			0.134353	STAligner	CI
0.190994	STAligner	CI			0.1462	STAligner	CI
0.204935	STAligner	CI			0.142042	STAligner	CI
0.197545	STAligner	CI			0.18124	STAligner	CI
0.214636	STAligner	CI			0.157774	STAligner	CI
0.216197	STAligner	CI			0.150461	STAligner	CI
0.223278	STAligner	CI			0.208672	STAligner	CI
0.210435	STAligner	CI			0.14129	STAligner	CI
0.203294	STAligner	CI			0.178922	STAligner	CI
0.212163	STAligner	CI			0.207259	STAligner	CI
0.20315	STAligner	PCC			0.198031	STAligner	PCC
0.213385	STAligner	PCC			0.221687	STAligner	PCC
0.183342	STAligner	PCC			0.18984	STAligner	PCC
0.175576	STAligner	PCC			0.163115	STAligner	PCC
0.135647	STAligner	PCC			0.176809	STAligner	PCC
0.153547	STAligner	PCC			0.144291	STAligner	PCC
0.133256	STAligner	PCC			0.179763	STAligner	PCC
0.132346	STAligner	PCC			0.12742	STAligner	PCC
0.136676	STAligner	PCC			0.16623	STAligner	PCC
0.146463	STAligner	PCC			0.178663	STAligner	PCC
0.124646	STAligner	PCC			0.189508	STAligner	PCC

[truncated: 7 more sheets: SF7C, SF8B, SF9, SF10, SF12B, SF15B, SF16]
